# Supplementary material for: Development of a psychological management intervention protocol for Elderly Patients with Chronic Diseases based on the Empowerment Theory: A Delphi study
Source: PLoS One. 2025 Dec 30;20(12):e0335076. doi: 10.1371/journal.pone.0335076 (PMC12753070; doi:10.1371/journal.pone.0335076)
Supplement: S1 File — (XLSX) [file pone.0335076.s001.xlsx]

## Sheet: First round
Number	Level of education	Title	Work years	Specialty	theoretical analysis	practical experience	domestic and foreign literature	subject feeling	Ⅰ1	Ⅰ2	Ⅰ3	Ⅰ4	Ⅰ5	Ⅰ6	Ⅰ7	Ⅱ1.1	Ⅱ1.2	Ⅱ1.3	Ⅱ1.4	Ⅱ1.5	Ⅱ2.1	Ⅱ2.2	Ⅱ2.3	Ⅱ2.4	Ⅱ2.5	Ⅱ3.1	Ⅱ3.2	Ⅱ3.3	Ⅱ3.4	Ⅱ3.5	Ⅱ4.1	Ⅱ4.2	Ⅱ4.3	Ⅱ4.4	Ⅱ4.5	Ⅱ5.1	Ⅱ5.2	Ⅱ5.3	Ⅱ5.4	Ⅱ5.5	Ⅱ6.1	Ⅱ6.2	Ⅱ6.3	Ⅱ6.4	Ⅱ6.5	Ⅱ7.1	Ⅱ7.2	Ⅱ7.3	Ⅱ7.4
1	Undergraduate	Deputy senior	32	Nursing education	Large	Large	Medium	Medium	5	5	5	5	5	5	5	5	5	5	5	5	5	5	5	5	5	5	5	5	5	5	5	5	5	5	5	5	5	5	5	5	5	5	5	5	5	5	5	5	5
2	Doctor	Intermediate	10	Nursing management	Small	Medium	Small	Medium	5	5	3	2	2	3	2	5	5	4	5	4	4	4	4	5	4	4	3	4	4	4	4	3	4	4	4	3	3	4	4	4	4	3	4	4	4	4	3	4	4
3	Master	Senior	24	Psychology education	Large	Large	Medium	Small	5	5	5	5	5	5	5	5	5	5	5	5	5	5	5	5	5	5	5	5	5	5	5	5	5	5	5	5	5	5	5	5	5	5	5	5	5	5	5	5	5
4	Undergraduate	Intermediate	20	Nursing education	Large	Large	Medium	Large	5	5	4	4	2	5	4	5	5	5	5	5	5	5	5	5	5	4	4	4	4	5	3	3	3	3	3	3	3	3	3	3	4	4	4	4	4	4	4	4	4
5	Undergraduate	Senior	32	Psychology education	Large	Small	Small	Large	5	5	2	3	2	3	2	5	5	5	5	5	5	5	5	5	5	5	5	5	5	5	5	5	5	5	5	5	5	5	5	5	5	5	5	5	5	5	5	5	5
6	Master	Senior	37	Nursing education	Large	Large	Large	Small	4	4	4	4	3	3	3	5	5	5	4	4	4	4	5	4	4	4	4	5	4	4	4	4	5	5	4	4	4	4	4	4	4	4	5	4	4	4	4	5	5
7	Master	Senior	32	Geriatric nursing	Medium	Large	Medium	Large	5	5	5	5	5	5	5	5	5	5	5	5	5	5	5	5	5	5	5	5	5	5	5	5	5	5	5	5	5	5	5	5	5	5	5	5	5	5	5	5	5
8	Undergraduate	Senior	33	Nursing management	Large	Medium	Medium	Small	5	5	5	4	4	5	5	5	5	5	5	5	5	5	5	5	5	5	5	5	5	5	5	5	5	5	5	5	5	5	5	5	5	5	5	5	5	5	5	5	5
9	Undergraduate	Deputy senior	28	Geriatric nursing	Medium	Large	Medium	Large	5	4	4	3	2	5	5	5	5	3	4	5	4	3	3	4	5	5	4	3	4	5	4	3	3	4	4	4	4	4	4	4	5	5	5	5	5	5	5	5	5
10	Undergraduate	Deputy senior	28	Psychology education	Large	Medium	Medium	Small	5	5	5	4	4	5	5	5	5	5	5	5	5	5	5	5	5	5	5	5	5	5	5	5	5	5	5	5	5	5	5	5	5	5	5	5	5	5	5	5	5
11	Undergraduate	Senior	39	Nursing education	Large	Medium	Small	Large	5	5	2	3	4	4	5	5	5	5	5	5	5	5	5	5	5	5	5	5	5	5	5	5	5	5	5	5	5	5	5	5	5	5	5	5	5	5	5	5	5
12	Undergraduate	Deputy senior	30	Nursing education	Large	Large	Medium	Small	5	5	5	4	3	4	3	5	5	5	5	5	5	5	5	5	5	5	5	5	5	5	5	5	5	5	5	5	5	5	5	5	4	4	4	4	4	5	5	5	5
13	Master	Deputy senior	33	Psychology education	Medium	Large	Medium	Medium	5	5	4	4	4	4	5	5	5	4	4	4	5	5	5	5	5	5	4	4	4	4	4	4	4	4	4	5	5	5	5	5	3	3	3	3	3	3	3	3	3
14	Undergraduate	Deputy senior	25	Nursing education	Medium	Small	Small	Large	5	5	5	5	5	5	5	5	5	5	5	5	5	5	5	5	5	5	5	5	5	5	5	5	5	5	5	5	5	5	5	5	5	5	5	5	5	5	5	5	5
15	Doctor	Deputy senior	11	Nursing management	Medium	Medium	Medium	Small	5	5	5	5	5	5	5	5	5	5	5	5	5	5	5	5	5	5	5	5	5	5	5	5	5	5	5	5	5	5	5	5	5	5	5	5	5	5	5	5	5
16	Master	Deputy senior	26	Geriatric nursing	Large	Large	Medium	Large	5	4	4	4	5	4	5	4	5	5	5	5	5	5	5	5	5	4	5	4	5	4	5	5	5	5	5	5	5	5	5	5	5	5	5	5	5	5	5	5	5
17	Undergraduate	Deputy senior	35	Psychology education	Large	Large	Large	Medium	5	5	5	4	5	5	4	5	5	5	5	5	5	5	5	5	5	5	5	5	5	5	5	5	5	5	5	5	5	5	5	5	5	5	5	5	5	5	5	5	5
18	Undergraduate	Deputy senior	28	Nursing management	Medium	Medium	Medium	Medium	5	4	3	3	3	3	3	5	5	4	4	5	4	4	5	5	5	3	4	4	4	5	3	4	4	4	5	3	4	4	4	5	3	4	4	4	5	3	4	4	4
19	Undergraduate	Senior	32	Psychology education	Small	Small	Medium	Medium	5	5	4	3	1	3	4	5	5	5	5	5	5	5	5	5	5	5	5	5	5	5	5	5	5	5	5	5	5	5	5	5	5	5	5	5	5	5	5	5	5
literal statement：This supplementary document is intended to provide detailed data related to the research, specifically comprising the following two sections: The first section: General demographic information of the participants This section presents the basic characteristics of all participants in this study in tabular form (Table S1), including: sample size (N), age, gender composition, years…
[truncated: 108 more columns]

## Sheet: Second round
Number	theoretical analysis	practical experience	domestic and foreign literature	subject feeling	Ⅰ1	Ⅰ2	Ⅰ3	Ⅰ4	Ⅰ5	Ⅰ6	Ⅰ7	Ⅱ1.1	Ⅱ1.2	Ⅱ1.3	Ⅱ1.4	Ⅱ1.5	Ⅱ2.1	Ⅱ2.2	Ⅱ2.3	Ⅱ2.4	Ⅱ2.5	Ⅱ3.1	Ⅱ3.2	Ⅱ3.3	Ⅱ3.4	Ⅱ3.5	Ⅱ4.1	Ⅱ4.2	Ⅱ4.3	Ⅱ4.4	Ⅱ4.5	Ⅱ5.1	Ⅱ5.2	Ⅱ5.3	Ⅱ5.4	Ⅱ5.5	Ⅱ6.1	Ⅱ6.2	Ⅱ6.3	Ⅱ6.4	Ⅱ6.5	Ⅱ7.1	Ⅱ7.2	Ⅱ7.3	Ⅱ7.4	Ⅱ7.5	Ⅲ1.1.1	Ⅲ1.1.2	Ⅲ1.1.3
1	Medium	Large	Medium	Large	5	5	5	5	5	5	5	5	5	5	5	5	5	5	5	5	5	5	5	5	5	5	5	5	5	5	5	5	5	5	5	5	5	5	5	5	5	5	5	5	5	5	5	5	5
2	Small	Medium	Small	Medium	5	5	3	2	2	3	4	4	4	4	5	4	4	4	4	5	4	4	3	4	4	4	4	3	4	4	4	3	3	4	4	4	4	3	4	4	4	4	3	4	4	4	4	4	5
3	Large	Medium	Medium	Small	5	5	5	5	5	5	5	5	5	5	5	5	5	5	5	5	5	5	5	5	5	5	5	5	5	5	5	5	5	5	5	5	5	5	5	5	5	5	5	5	5	5	5	5	5
4	Large	Large	Medium	Large	5	5	5	5	4	4	4	5	5	5	5	5	5	5	5	5	5	5	5	5	5	4	5	5	5	5	5	4	4	4	4	4	4	4	4	4	4	5	5	5	5	5	5	5	5
5	Large	Small	Small	Large	5	5	2	5	5	3	2	5	5	5	5	5	5	5	5	5	5	5	5	5	5	5	5	5	5	5	5	5	5	5	5	5	5	5	5	5	5	5	5	5	5	5	5	5	5
6	Large	Large	Large	Small	4	4	3	4	5	4	4	4	4	4	4	4	4	4	4	4	4	3	3	3	3	3	3	3	3	3	3	3	3	3	3	3	4	4	4	4	4	4	4	4	4	4	4	4	3
7	Medium	Large	Medium	Large	5	5	5	5	5	5	5	5	5	5	5	5	5	5	5	5	5	5	5	5	5	5	5	5	5	5	5	5	5	5	5	5	5	5	5	5	5	5	5	5	5	5	5	5	5
8	Large	Medium	Medium	Small	5	5	5	4	5	5	5	5	5	5	5	5	5	5	5	5	5	5	5	5	5	5	5	5	5	5	5	5	5	5	5	5	5	5	5	5	5	5	5	5	5	5	5	5	5
9	Large	Large	Medium	Large	5	5	4	4	5	5	5	5	4	4	5	5	5	4	4	5	5	5	4	4	5	5	5	4	4	5	5	5	5	5	5	5	5	4	4	4	4	5	4	4	4	5	5	5	4
10	Large	Medium	Medium	Small	5	5	5	5	5	5	5	5	5	5	5	5	5	5	5	5	5	5	5	5	5	5	5	5	5	5	5	5	5	5	5	5	5	5	5	5	5	5	5	5	5	5	5	5	5
11	Large	Medium	Small	Large	5	5	3	5	4	4	4	5	5	5	5	5	5	5	5	5	5	5	5	5	5	5	5	5	5	5	5	5	5	5	5	5	5	5	5	5	5	5	5	5	5	5	5	5	3
12	Medium	Large	Medium	Small	5	5	5	5	5	4	5	5	5	5	5	5	5	5	5	5	5	5	5	5	5	5	4	4	4	4	4	5	5	5	5	5	4	4	4	4	4	5	5	5	5	5	5	4	4
13	Large	Large	Medium	Small	5	5	4	4	5	3	3	5	5	4	5	4	5	5	4	5	5	4	4	4	5	5	5	5	4	5	5	5	3	3	4	3	4	3	3	3	3	5	5	4	4	5	5	5	4
14	Medium	Small	Small	Large	5	5	5	5	5	5	5	5	5	5	5	5	5	5	5	5	5	5	5	5	5	5	5	5	5	5	5	5	5	5	5	5	5	5	5	5	5	5	5	5	5	5	5	5	5
15	Large	Large	Medium	Medium	5	5	5	5	5	5	5	4	4	5	5	5	5	5	5	5	5	5	5	5	5	5	5	5	5	5	5	5	5	5	5	5	5	5	5	5	5	5	5	5	5	5	5	5	5
16	Large	Large	Large	Medium	5	4	5	5	5	4	4	5	5	5	5	5	4	5	4	4	4	5	5	5	5	5	5	5	4	4	5	4	5	4	4	4	5	5	5	5	5	5	5	5	5	5	5	5	4
17	Large	Large	Medium	Medium	5	5	5	4	5	5	5	5	5	5	5	5	5	5	5	5	5	5	5	5	5	5	5	5	3	5	5	5	5	5	5	5	5	5	5	5	5	5	5	5	5	5	5	5	5
18	Medium	Large	Medium	Large	4	4	4	5	4	4	5	5	5	5	5	5	5	5	5	5	5	5	5	5	5	5	5	5	5	5	5	5	5	5	5	5	5	5	5	5	5	5	5	5	5	5	5	5	5
19	Medium	Small	Medium	Medium	5	5	4	3	4	3	4	5	5	5	5	5	5	5	5	5	5	5	5	5	5	5	5	5	5	5	5	5	5	5	5	5	5	5	5	5	5	5	5	5	5	5	5	5	5
[truncated: 95 more columns]

## Sheet: cv
First round						Second round
item	mean	standard deviation		CV	Full score ratio		item	mean	standard deviation		CV	Full score ratio
Ⅰ1	4.95	0.229	4.95±0.23	0.0462626	0.94		Ⅰ1	4.89	0.315	4.89±0.32	0.0644172	0.89
Ⅰ2	4.79	0.419	4.79±0.42	0.0874739	0.79		Ⅰ2	4.84	0.375	4.84±0.38	0.0774793	0.84
Ⅰ3	4.16	1.015	4.16±1.02	0.24399	0.47		Ⅰ3	4.32	0.946	4.32±0.95	0.218981	0.58
Ⅰ4	3.89	0.875	3.89±0.88	0.224936	0.26		Ⅰ4	4.47	0.841	4.47±0.84	0.188143	0.63
Ⅰ5	3.63	1.342	3.63±1.34	0.369697	0.37		Ⅰ5	4.63	0.761	4.63±0.76	0.164363	0.74
Ⅰ6	4.26	0.872	4.26±0.87	0.204695	0.53		Ⅰ6	4.26	0.806	4.26±0.81	0.189202	0.47
Ⅰ7	4.21	1.084	4.21±1.08	0.257482	0.58		Ⅰ7	4.42	0.838	4.42±0.84	0.189593	0.58
Ⅱ1.1	4.95	0.229	4.95±0.23	0.0462626	0.95		Ⅱ1.1	4.84	0.375	4.84±0.38	0.0774793	0.84
Ⅱ1.2	5	0	5±0	0	1		Ⅱ1.2	4.79	0.419	4.79±0.42	0.0874739	0.79
Ⅱ1.3	4.74	0.562	4.74±0.56	0.118565	0.79		Ⅱ1.3	4.79	0.419	4.79±0.42	0.0874739	0.79
Ⅱ1.4	4.79	0.419	4.79±0.42	0.0874739	0.79		Ⅱ1.4	4.95	0.229	4.95±0.23	0.0462626	0.95
Ⅱ1.5	4.84	0.375	4.84±0.38	0.0774793	0.84		Ⅱ1.5	4.84	0.375	4.84±0.38	0.0774793	0.84
Ⅱ2.1	4.79	0.419	4.79±0.42	0.0874739	0.79		Ⅱ2.1	4.84	0.375	4.84±0.38	0.0774793	0.84
Ⅱ2.2	4.74	0.562	4.74±0.56	0.118565	0.79		Ⅱ2.2	4.84	0.375	4.84±0.38	0.0774793	0.84
Ⅱ2.3	4.84	0.501	4.84±0.5	0.103512	0.89		Ⅱ2.3	4.74	0.452	4.74±0.45	0.0953586	0.74
Ⅱ2.4	4.89	0.315	4.89±0.32	0.0644172	0.89		Ⅱ2.4	4.89	0.315	4.89±0.32	0.0644172	0.89
Ⅱ2.5	4.89	0.315	4.89±0.32	0.0644172	0.89		Ⅱ2.5	4.84	0.375	4.84±0.38	0.0774793	0.84
Ⅱ3.1	4.68	0.582	4.68±0.58	0.124359	0.74		Ⅱ3.1	4.79	0.535	4.79±0.54	0.111691	0.84
Ⅱ3.2	4.63	0.597	4.63±0.6	0.128942	0.68		Ⅱ3.2	4.68	0.671	4.68±0.67	0.143376	0.79
Ⅱ3.3	4.63	0.597	4.63±0.6	0.128942	0.68		Ⅱ3.3	4.74	0.562	4.74±0.56	0.118565	0.79
Ⅱ3.4	4.68	0.478	4.68±0.48	0.102137	0.68		Ⅱ3.4	4.84	0.501	4.84±0.5	0.103512	0.88
Ⅱ3.5	4.79	0.419	4.79±0.42	0.0874739	0.79		Ⅱ3.5	4.79	0.535	4.79±0.54	0.111691	0.84
Ⅱ4.1	4.58	0.692	4.58±0.69	0.151092	0.68		Ⅱ4.1	4.79	0.535	4.79±0.54	0.111691	0.84
Ⅱ4.2	4.53	0.772	4.53±0.77	0.170419	0.68		Ⅱ4.2	4.68	0.671	4.68±0.67	0.143376	0.79
Ⅱ4.3	4.63	0.684	4.63±0.68	0.147732	0.74		Ⅱ4.3	4.53	0.697	4.53±0.7	0.153863	0.63
Ⅱ4.4	4.68	0.582	4.68±0.58	0.124359	0.74		Ⅱ4.4	4.74	0.562	4.74±0.56	0.118565	0.79
Ⅱ4.5	4.68	0.582	4.68±0.58	0.124359	0.74		Ⅱ4.5	4.79	0.535	4.79±0.54	0.111691	0.84
Ⅱ5.1	4.58	0.769	4.58±0.77	0.167904	0.74		Ⅱ5.1	4.68	0.671	4.68±0.67	0.143376	0.79
Ⅱ5.2	4.63	0.684	4.63±0.68	0.147732	0.74		Ⅱ5.2	4.63	0.761	4.63±0.76	0.164363	0.79
Ⅱ5.3	4.68	0.582	4.68±0.58	0.124359	0.74		Ⅱ5.3	4.63	0.684	4.63±0.68	0.147732	0.74
Ⅱ5.4	4.68	0.582	4.68±0.58	0.124359	0.74		Ⅱ5.4	4.68	0.582	4.68±0.58	0.124359	0.74
Ⅱ5.5	4.74	0.562	4.74±0.56	0.118565	0.79		Ⅱ5.5	4.63	0.684	4.63±0.68	0.147732	0.74
Ⅱ6.1	4.58	0.692	4.58±0.69	0.151092	0.68		Ⅱ6.1	4.74	0.452	4.74±0.45	0.0953586	0.74
Ⅱ6.2	4.58	0.692	4.58±0.69	0.151092	0.68		Ⅱ6.2	4.58	0.692	4.58±0.69	0.151092	0.68
Ⅱ6.3	4.68	0.582	4.68±0.58	0.124359	0.74		Ⅱ6.3	4.63	0.597	4.63±0.6	0.128942	0.68
Ⅱ6.4	4.63	0.597	4.63±0.6	0.128942	0.68		Ⅱ6.4	4.63	0.597	4.63±0.6	0.128942	0.68
Ⅱ6.5	4.68	0.582	4.68±0.58	0.124359	0.74		Ⅱ6.5	4.63	0.597	4.63±0.6	0.128942	0.68
Ⅱ7.1	4.63	0.684	4.63±0.68	0.147732	0.74		Ⅱ7.1	4.89	0.315	4.89±0.32	0.0644172	0.89
Ⅱ7.2	4.63	0.684	4.63±0.68	0.147732	0.74		Ⅱ7.2	4.79	0.535	4.79±0.54	0.111691	0.84
Ⅱ7.3	4.74	0.562	4.74±0.56	0.118565	0.79		Ⅱ7.3	4.79	0.419	4.79±0.42	0.0874739	0.79
Ⅱ7.4	4.74	0.562	4.74±0.56	0.118565	0.79		Ⅱ7.4	4.79	0.419	4.79±0.42	0.0874739	0.79
Ⅱ7.5	4.74	0.562	4.74±0.56	0.118565	0.79		Ⅱ7.5	4.89	0.315	4.89±0.32	0.0644172	0.89
Ⅲ1.1.1	4.89	0.315	4.89±0.32	0.0644172	0.89		Ⅲ1.1.1	4.89	0.315	4.89±0.32	0.0644172	0.89
Ⅲ1.1.2	4.63	0.597	4.63±0.6	0.128942	0.68		Ⅲ1.1.2	4.84	0.375	4.84±0.38	0.0774793	0.84
Ⅲ1.1.3	4.53	0.841	4.53±0.84	0.185651	0.68		Ⅲ1.1.3	4.58	0.692	4.58±0.69	0.151092	0.68
Ⅲ1.2.1	4.74	0.733	4.74±0.73	0.154641	0.84		Ⅲ1.2.1	4.89	0.315	4.89±0.32	0.0644172	0.89
Ⅲ1.2.2	4.84	0.375	4.84±0.38	0.0774793	0.84		Ⅲ1.2.2	4.89	0.315	4.89±0.32	0.0644172	0.89
Ⅲ1.2.3	4.42	1.017	4.42±1.02	0.23009	0.63		Ⅲ1.2.3	4.58	0.838	4.58±0.84	0.182969	0.74
Ⅲ1.2.4	4.26	1.046	4.26±1.05	0.24554	0.53		Ⅲ1.2.4	4.37	1.012	4.37±1.01	0.231579	0.58
Ⅲ1.3.1	4.47	0.841	4.47±0.84	0.188143	0.63		Ⅲ1.3.1	4.68	0.671	4.68±0.67	0.143376	0.79
Ⅲ1.3.2	4.74	0.452	4.74±0.45	0.0953586	0.74		Ⅲ1.3.2	4.68	0.478	4.68±0.48	0.102137	0.68
Ⅲ1.4.1	4.79	0.419	4.79±0.42	0.0874739	0.79		Ⅲ1.4.1	4.63	0.597	4.63±0.6	0.128942	0.68
Ⅲ1.4.2	4.58	0.507	4.58±0.51	0.110699	0.58		Ⅲ1.4.2	4.68	0.478	4.68±0.48	0.102137	0.68
Ⅲ1.4.3	4.74	0.452	4.74±0.45	0.0953586	0.73		Ⅲ1.4.3	4.63	0.761	4.63±0.76	0.164363	0.74
Ⅲ1.4.4	4.42	0.769	4.42±0.77	0.173982	0.58		Ⅲ1.5.1	4.74	0.562	4.74±0.56	0.118565	0.79
Ⅲ1.4.5	4.68	0.478	4.68±0.48	0.102137	0.68		Ⅲ1.5.2	4.74	0.452	4.74±0.45	0.0953586	0.74
Ⅲ1.5.1	4.63	0.684	4.63±0.68	0.147732	0.74		Ⅲ2.1.1	4.89	0.315	4.89±0.32	0.0644172	0.89
Ⅲ1.5.2	4.68	0.671	4.68±0.67	0.143376	0.79		Ⅲ2.1.2	4.89	0.315	4.89±0.32	0.0644172	0.89
Ⅲ2.1.1	4.84	0.375	4.84±0.38	0.0774793	0.84		Ⅲ2.1.3	4.79	0.535	4.79±0.54	0.111691	0.84
Ⅲ2.1.2	4.63	0.597	4.63±0.6	0.128942	0.68		Ⅲ2.2.1	4.84	0.375	4.84±0.38	0.0774793	0.84
Ⅲ2.1.3	4.63	0.761	4.63±0.76	0.164363	0.74		Ⅲ2.2.2	4.84	0.375	4.84±0.38	0.0774793	0.84
Ⅲ2.2.1	4.79	0.535	4.79±0.54	0.111691	0.84		Ⅲ2.2.3	4.63	0.831	4.63±0.83	0.179482	0.79
Ⅲ2.2.2	4.84	0.375	4.84±0.38	0.0774793	0.84		Ⅲ2.2.4	4.47	1.02	4.47±1.02	0.228188	0.68
Ⅲ2.2.3	4.53	1.02	4.53±1.02	0.225166	0.74		Ⅲ2.3.1	4.74	0.562	4.74±0.56	0.118565	0.79
Ⅲ2.2.4	4.37	1.065	4.37±1.07	0.243707	0.63		Ⅲ2.3.2	4.84	0.501	4.84±0.5	0.103512	0.89
Ⅲ2.3.1	4.58	0.769	4.58±0.77	0.167904	0.68		Ⅲ2.4.1	4.79	0.535	4.79±0.54	0.111691	0.84
Ⅲ2.3.2	4.74	0.562	4.74±0.56	0.118565	0.79		Ⅲ2.4.2	4.68	0.946	4.68±0.95	0.202137	0.84
Ⅲ2.4.1	4.79	0.419	4.79±0.42	0.0874739	0.79		Ⅲ2.4.3	4.89	0.315	4.89±0.32	0.0644172	0.89
Ⅲ2.4.2	4.37	0.831	4.37±0.83	0.19016	0.58		Ⅲ2.5.1	4.79	0.419	4.79±0.42	0.0874739	0.79
Ⅲ2.4.3	4.42	0.769	4.42±0.77	0.173982	0.58		Ⅲ2.5.2	4.74	0.653	4.74±0.65	0.137764	0.84
Ⅲ2.4.4	4.58	0.607	4.58±0.61	0.132533	0.63		Ⅲ3.1.1	4.84	0.375	4.84±0.38	0.0774793	0.84
Ⅲ2.4.5	4.89	0.315	4.89±0.32	0.0644172	0.89		Ⅲ3.1.2	4.79	0.419	4.79±0.42	0.0874739	0.79
Ⅲ2.5.1	4.74	0.562	4.74±0.56	0.118565	0.79		Ⅲ3.1.3	4.58	0.769	4.58±0.77	0.167904	0.74
Ⅲ2.5.2	4.89	0.315	4.89±0.32	0.0644172	0.89		Ⅲ3.2.1	4.84	0.375	4.84±0.38	0.0774793	0.84
Ⅲ3.1.1	4.79	0.419	4.79±0.42	0.0874739	0.79		Ⅲ3.2.2	4.84	0.375	4.84±0.38	0.0774793	0.84
Ⅲ3.1.2	4.79	0.419	4.79±0.42	0.0874739	0.79		Ⅲ3.2.3	4.53	0.964	4.53±0.96	0.212804	0.74
Ⅲ3.1.3	4.58	0.769	4.58±0.77	0.167904	0.68		Ⅲ3.2.4	4.53	0.964	4.53±0.96	0.212804	0.68
Ⅲ3.2.1	4.79	0.535	4.79±0.54	0.111691	0.84		Ⅲ3.3.1	4.63	0.684	4.63±0.68	0.147732	0.74
Ⅲ3.2.2	4.79	0.419	4.79±0.42	0.0874739	0.79		Ⅲ3.3.2	4.74	0.452	4.74±0.45	0.0953586	0.74
Ⅲ3.2.3	4.37	1.012	4.37±1.01	0.231579	0.58		Ⅲ3.4.1	4.74	0.562	4.74±0.56	0.118565	0.79
Ⅲ3.2.4	4.32	1.108	4.32±1.11	0.256481	0.63		Ⅲ3.4.2	4.79	0.419	4.79±0.42	0.0874739	0.79
Ⅲ3.3.1	4.74	0.452	4.74±0.45	0.0953586	0.74		Ⅲ3.4.3	4.79	0.419	4.79±0.42	0.0874739	0.79
Ⅲ3.3.2	4.68	0.478	4.68±0.48	0.102137	0.68		Ⅲ3.5.1	4.79	0.535	4.79±0.54	0.111691	0.84
Ⅲ3.4.1	4.68	0.582	4.68±0.58	0.124359	0.74		Ⅲ3.5.2	4.74	0.562	4.74±0.56	0.118565	0.79
Ⅲ3.4.2	4.63	0.597	4.63±0.6	0.128942	0.68		Ⅲ4.1.1	4.79	0.535	4.79±0.54	0.111691	0.84
Ⅲ3.4.3	4.53	0.697	4.53±0.7	0.153863	0.63		Ⅲ4.1.2	4.74	0.562	4.74±0.56	0.118565	0.79
Ⅲ3.4.4	4.68	0.478	4.68±0.48	0.102137	0.68		Ⅲ4.1.3	4.47	0.905	4.47±0.91	0.202461	0.68
Ⅲ3.4.5	4.47	0.697	4.47±0.7	0.155928	0.58		Ⅲ4.2.1	4.84	0.375	4.84±0.38	0.0774793	0.84
Ⅲ3.5.1	4.74	0.562	4.74±0.56	0.118565	0.79		Ⅲ4.2.2	4.84	0.375	4.84±0.38	0.0774793	0.84
Ⅲ3.5.2	4.68	0.582	4.68±0.58	0.124359	0.74		Ⅲ4.2.3	4.53	0.964	4.53±0.96	0.212804	0.74
Ⅲ4.1.1	4.68	0.582	4.68±0.58	0.124359	0.74		Ⅲ4.2.4	4.42	1.017	4.42±1.02	0.23009	0.63
Ⅲ4.1.2	4.63	0.761	4.63±0.76	0.164363	0.74		Ⅲ4.3.1	4.53	0.697	4.53±0.7	0.153863	0.63
Ⅲ4.1.3	4.47	1.02	4.47±1.02	0.228188	0.68		Ⅲ4.3.2	4.63	0.597	4.63±0.6	0.128942	0.68
Ⅲ4.2.1	4.84	0.375	4.84±0.38	0.0774793	0.84		Ⅲ4.4.1	4.63	0.684	4.63±0.68	0.147732	0.74
Ⅲ4.2.2	4.68	0.946	4.68±0.95	0.202137	0.84		Ⅲ4.4.2	4.74	0.562	4.74±0.56	0.118565	0.79
Ⅲ4.2.3	4.37	1.065	4.37±1.07	0.243707	0.63		Ⅲ4.4.3	4.74	0.562	4.74±0.56	0.118565	0.79
Ⅲ4.2.4	4.37	0.895	4.37±0.9	0.204805	0.58		Ⅲ4.5.1	4.68	0.582	4.68±0.58	0.124359	0.74
Ⅲ4.3.1	4.47	0.841	4.47±0.84	0.188143	0.63		Ⅲ4.5.2	4.74	0.562	4.74±0.56	0.118565	0.79
Ⅲ4.3.2	4.68	0.582	4.68±0.58	0.124359	0.74		Ⅲ5.1.1	4.74	0.562	4.74±0.56	0.118565	0.79
Ⅲ4.4.1	4.74	0.562	4.74±0.56	0.118565	0.79		Ⅲ5.1.2	4.79	0.535	4.79±0.54	0.111691	0.84
Ⅲ4.4.2	4.84	0.375	4.84±0.38	0.0774793	0.84		Ⅲ5.1.3	4.47	0.905	4.47±0.91	0.202461	0.68
Ⅲ4.4.3	4.74	0.452	4.74±0.45	0.0953586	0.74		Ⅲ5.2.1	4.11	0.994	4.11±0.99	0.241849	0.53
Ⅲ4.4.4	4.53	0.697	4.53±0.7	0.153863	0.63		Ⅲ5.2.2	4.89	0.315	4.89±0.32	0.0644172	0.89
Ⅲ4.5.1	4.63	0.831	4.63±0.83	0.179482	0.79		Ⅲ5.2.3	4.68	0.749	4.68±0.75	0.160043	0.79
Ⅲ4.5.2	4.79	0.535	4.79±0.54	0.111691	0.84		Ⅲ5.2.4	4.53	0.964	4.53±0.96	0.212804	0.68
Ⅲ5.1.1	4.74	0.452	4.74±0.45	0.0953586	0.74		Ⅲ5.3.1	4.68	0.582	4.68±0.58	0.124359	0.74
Ⅲ5.1.2	4.79	0.419	4.79±0.42	0.0874739	0.79		Ⅲ5.3.2	4.68	0.671	4.68±0.67	0.143376	0.79
Ⅲ5.1.3	4.63	0.597	4.63±0.6	0.128942	0.68		Ⅲ5.4.1	4.79	0.535	4.79±0.54	0.111691	0.84
Ⅲ5.2.1	4.84	0.375	4.84±0.38	0.0774793	0.84		Ⅲ5.4.2	4.79	0.535	4.79±0.54	0.111691	0.84
Ⅲ5.2.2	4.89	0.315	4.89±0.32	0.0644172	0.89		Ⅲ5.4.3	4.26	0.933	4.26±0.93	0.219014	0.58
Ⅲ5.2.3	4.63	0.955	4.63±0.96	0.206263	0.79		Ⅲ5.5.1	4.84	0.501	4.84±0.5	0.103512	0.89
Ⅲ5.2.4	4.37	1.165	4.37±1.17	0.26659	0.68		Ⅲ5.5.2	4.53	0.905	4.53±0.91	0.199779	0.74
Ⅲ5.3.1	4.68	0.582	4.68±0.58	0.124359	0.74		Ⅲ6.1.1	4.84	0.375	4.84±0.38	0.0774793	0.84
Ⅲ5.3.2	4.74	0.562	4.74±0.56	0.118565	0.79		Ⅲ6.1.2	4.84	0.375	4.84±0.38	0.0774793	0.84
Ⅲ5.4.1	4.68	0.582	4.68±0.58	0.124359	0.74		Ⅲ6.1.3	4.58	0.838	4.58±0.84	0.182969	0.74
Ⅲ5.4.2	4.68	0.478	4.68±0.48	0.102137	0.68		Ⅲ6.2.1	4.84	0.375	4.84±0.38	0.0774793	0.84
Ⅲ5.4.3	4.53	0.697	4.53±0.7	0.153863	0.63		Ⅲ6.2.2	4.26	0.933	4.26±0.93	0.219014	0.58
Ⅲ5.4.4	4.47	0.697	4.47±0.7	0.155928	0.58		Ⅲ6.2.3	4.26	0.933	4.26±0.93	0.219014	0.58
Ⅲ5.5.1	4.79	0.535	4.79±0.54	0.111691	0.84		Ⅲ6.2.4	4.26	0.933	4.26±0.93	0.219014	0.58
Ⅲ5.5.2	4.47	0.964	4.47±0.96	0.21566	0.74		Ⅲ6.3.1	4.26	0.933	4.26±0.93	0.219014	0.58
Ⅲ6.1.1	4.84	0.501	4.84±0.5	0.103512	0.89		Ⅲ6.3.2	4.26	0.933	4.26±0.93	0.219014	0.58
Ⅲ6.1.2	4.84	0.375	4.84±0.38	0.0774793	0.84		Ⅲ6.4.1	4.74	0.562	4.74±0.56	0.118565	0.79
Ⅲ6.1.3	4.68	0.749	4.68±0.75	0.160043	0.79		Ⅲ6.4.2	4.79	0.419	4.79±0.42	0.0874739	0.79
Ⅲ6.2.1	4.79	0.419	4.79±0.42	0.0874739	0.79		Ⅲ6.4.3	4.79	0.419	4.79±0.42	0.0874739	0.79
Ⅲ6.2.2	4.89	0.315	4.89±0.32	0.0644172	0.89		Ⅲ6.5.1	4.21	0.918	4.21±0.92	0.218052	0.53
Ⅲ6.2.3	4.68	0.946	4.68±0.95	0.202137	0.84		Ⅲ6.5.2	4.16	0.958	4.16±0.96	0.230288	0.53
Ⅲ6.2.4	4.26	1.195	4.26±1.2	0.280516	0.63		Ⅲ7.1.1	4.32	1.003	4.32±1	0.232176	0.63
Ⅲ6.3.1	4.68	0.749	4.68±0.75	0.160043	0.79		Ⅲ7.1.2	4.21	0.976	4.21±0.98	0.231829	0.58
Ⅲ6.3.2	4.58	0.838	4.58±0.84	0.182969	0.74		Ⅲ7.1.3	4.16	0.958	4.16±0.96	0.230288	0.53
Ⅲ6.4.1	4.68	0.671	4.68±0.67	0.143376	0.79		Ⅲ7.2.1	4.26	0.933	4.26±0.93	0.219014	0.58
Ⅲ6.4.2	4.68	0.582	4.68±0.58	0.124359	0.74		Ⅲ7.2.2	4.84	0.375	4.84±0.38	0.0774793	0.84
Ⅲ6.4.3	4.68	0.582	4.68±0.58	0.124359	0.74		Ⅲ7.2.3	4.68	0.749	4.68±0.75	0.160043	0.79
Ⅲ6.4.4	4.74	0.452	4.74±0.45	0.0953586	0.74		Ⅲ7.2.4	4.53	0.964	4.53±0.96	0.212804	0.68
Ⅲ6.5.1	4.63	0.831	4.63±0.83	0.179482	0.79		Ⅲ7.3.1	4.63	0.684	4.63±0.68	0.147732	0.74
Ⅲ6.5.2	4.53	0.841	4.53±0.84	0.185651	0.68		Ⅲ7.3.2	4.74	0.562	4.74±0.56	0.118565	0.79
Ⅲ7.1.1	4.89	0.315	4.89±0.32	0.0644172	0.89		Ⅲ7.4.1	4.79	0.535	4.79±0.54	0.111691	0.84
Ⅲ7.1.2	4.79	0.535	4.79±0.54	0.111691	0.84		Ⅲ7.4.2	4.79	0.535	4.79±0.54	0.111691	0.84
Ⅲ7.1.3	4.68	0.582	4.68±0.58	0.124359	0.74		Ⅲ7.4.3	4.26	0.933	4.26±0.93	0.219014	0.58
Ⅲ7.2.1	4.89	0.315	4.89±0.32	0.0644172	0.89		Ⅲ7.5.1	4.79	0.535	4.79±0.54	0.111691	0.84
Ⅲ7.2.2	4.89	0.315	4.89±0.32	0.0644172	0.89		Ⅲ7.5.2	4.26	0.933	4.26±0.93	0.219014	0.58
Ⅲ7.2.3	4.63	0.955	4.63±0.96	0.206263	0.79
Ⅲ7.2.4	4.53	0.697	4.53±0.7	0.153863	0.63
Ⅲ7.3.1	4.63	0.761	4.63±0.76	0.164363	0.79
Ⅲ7.3.2	4.74	0.562	4.74±0.56	0.118565	0.79
Ⅲ7.4.1	4.79	0.535	4.79±0.54	0.111691	0.84
Ⅲ7.4.2	4.74	0.562	4.74±0.56	0.118565	0.79
Ⅲ7.4.3	4.74	0.452	4.74±0.45	0.0953586	0.74
Ⅲ7.5.1	4.68	0.749	4.68±0.75	0.160043	0.79
Ⅲ7.5.2	4.79	0.419	4.79±0.42	0.0874739	0.79
